# Supplementary material for: VdCHS2 Overexpression Enhances Anthocyanin Biosynthesis, Modulates the Composition Ratio, and Increases Antioxidant Activity in Vitis davidii Cells
Source: Antioxidants (Basel). 2024 Nov 29;13(12):1472. doi: 10.3390/antiox13121472 (PMC11673275; doi:10.3390/antiox13121472)
Supplement: Supplementary file 1 [file antioxidants-13-01472-s001.zip]

Archive with 1 entries (1 files):
- antioxidants-3317274-supplementary.pdf
